# Supplementary material for: Phosphorylation/dephosphorylation response to light stimuli of Symbiodinium proteins: specific light-induced dephosphorylation of an HSP-like 75 kDa protein from S. microadriaticum
Source: PeerJ. 2019 Aug 12;7:e7406. doi: 10.7717/peerj.7406 (PMC6694782; doi:10.7717/peerj.7406)
Supplement: Supplemental Information 1 — Raw data of the densitometric analysis of the band intensity corresponding to changes in the phosphorylation level of three independent biological replicates determined by western blot with anti-pThr and anti-actin monoclonal antibodies used as internal loading control for normalization. [file peerj-07-7406-s005.xlsx]

## Sheet: Hoja1
	Data from the densitometric analysis of the three experiments
	Data of the first experiment						Data from the second experiment						Data from the third experiment
		Treatment	Actin	pp75	pp43			Treatment	Actin	pp75	pp43			Treatment	Actin	pp75	pp43
	S. KB8	Dark (12 h)	12597000	9254200	2635500		S. KB8	Dark (12 h)	13494000	7338200	5357700		S. KB8	Dark (12 h)	5022100	4333400	1683000
		30 min	16690000	5860700	11057000			30 min	14896000	7583600	8235300			30 min	4433000	3257300	9570700
		60 min	14790000	6258700	12567000			60 min	14165000	5213800	14731000			60 min	4669200	2738600	9711600
		240 min	15809000	6609000	11160000			240 min	11792000	3907100	12205000			240 min	4410100	3073700	8936200
	S. Mf11	Dark (12 h)	5634900	6382600	2023400		S. Mf11	Dark (12 h)	7039600	7039400	2760900		S. Mf11	Dark (12 h)	2719800	7500900	2322700
		30 min	6487000	4458900	2268000			30 min	10030000	4698900	4132700			30 min	3569500	3975000	4037000
		60 min	7398400	4049300	2799700			60 min	3634300	4982900	3464900			60 min	3253800	3396100	2769800
		240 min	10708000	4242400	1893200			240 min	5903200	5047300	3079200			240 min	2893300	4513800	2039400
	S. kw	Dark (12 h)	4433500	5047600	2135500		S. kw	Dark (12 h)	478730	8107500	2737600		S. kw	Dark (12 h)	1434800	5436600	2364500
		30 min	5054500	4114800	2042400			30 min	1222400	5650800	2084500			30 min	1538700	3625800	3035400
		60 min	4426200	3965200	2047000			60 min	1225500	5383600	1652200			60 min	1761400	3428100	2836300
		240 min	3395600	2617800	1718700			240 min	1155400	4958900	1784900			240 min	1585000	3418800	2423400
